# Supplementary material for: PubMed Phrases, an open set of coherent phrases for searching biomedical literature
Source: Sci Data. 2018 Jun 12;5:180104. doi: 10.1038/sdata.2018.104 (PMC5996850; doi:10.1038/sdata.2018.104)
Supplement: Supplementary file 1 [file sdata2018104-isa1.zip › i_Investigation.txt]

# Investigation File generated for Scientific Data with Investigation File Authoring Tool version 0.1.0 on 26/04/2018 - This metadata file is CC0
ONTOLOGY SOURCE REFERENCE
Term Source Name	SWO	ERO	NCIT	OBI
Term Source File	http://data.bioontology.org/ontologies/SWO	http://data.bioontology.org/ontologies/ERO	http://data.bioontology.org/ontologies/NCIT	http://data.bioontology.org/ontologies/OBI
Term Source Version	0.4	2013-08-02	17.06d	2014-08-18
Term Source Description	Software Ontology	Eagle-I Research Resource Ontology	National Cancer Institute Thesaurus	Ontology for Biomedical Investigations
INVESTIGATION
Investigation Identifier
Investigation Title
Investigation Description
Investigation Submission Date
Investigation Public Release Date
INVESTIGATION PUBLICATIONS
Investigation PubMed ID
Investigation Publication DOI
Investigation Publication Author List
Investigation Publication Title
Investigation Publication Status
Investigation Publication Status Term Accession Number
Investigation Publication Status Term Source REF
INVESTIGATION CONTACTS
Investigation Person Last Name
Investigation Person Mid Initials
Investigation Person First Name
Investigation Person Address
Investigation Person Phone
Investigation Person Fax
Investigation Person Email
Investigation Person Affiliation
Investigation Person Roles
Investigation Person Roles Term Accession Number
Investigation Person Roles Term Source REF
STUDY
Study Identifier	10.1038/sdata.2018.104
Study Title	PubMed Phrases, an open set of coherent phrases for searching biomedical literature
Study Submission Date	22/09/2017
Study Public Release Date	12/06/2018
Study Description	http://www.nature.com/articles/sdata2018104#abstract
Study File Name	s_study_Lu.txt
Comment[Subject Keywords]	///;//;//
Comment[Manuscript Licence]	CC BY-4.0
Comment[Experimental Metadata Licence]	CC0
Comment[Supplementary Information File Name]		Supplementary Information
Comment[Supplementary Information File Type]	x-zip-compressed	vnd.openxmlformats-officedocument.spreadsheetml.sheet
Comment[Supplementary Information File URL]	http://www.nature.com/articles/sdata2018104#supplementary-information	http://www.nature.com/articles/sdata2018104#supplementary-information
Comment[Data Repository]	figshare
Comment[Data Record Accession]	doi:10.6084/m9.figshare.c.3886780
Comment[Data Record URI]	https://dx.doi.org/10.6084/m9.figshare.c.3886780
STUDY DESIGN DESCRIPTORS
Study Design Type	source-based data analysis objective	natural language processing objective
Study Design Type Term Accession Number	ERO:0100121	ERO:0100106
Study Design Type Term Source REF	ERO	ERO
STUDY PUBLICATIONS
Study PubMed ID
Study Publication DOI
Study Publication Author List
Study Publication Title
Study Publication Status
Study Publication Status Term Accession Number
Study Publication Status Term Source REF
STUDY FACTORS
Study Factor Name
Study Factor Type
Study Factor Type Term Accession Number
Study Factor Type Term Source REF
STUDY ASSAYS
Study Assay Measurement Type	Natural Language
Study Assay Measurement Type Term Accession Number	NCIT:C142612
Study Assay Measurement Type Term Source REF	NCIT
Study Assay Technology Type	class discovery data transformation
Study Assay Technology Type Term Accession Number	OBI:0200175
Study Assay Technology Type Term Source REF	OBI
Study Assay Technology Platform	""
Study Assay File Name	a_assay_Lu.txt
STUDY PROTOCOLS
Study Protocol Name	Identifying candidate phrases	Evaluating phrases for their effectiveness in document retrieval
Study Protocol Type	selection	data transformation
Study Protocol Type Term Accession Number	OBI:0001928	OBI:0200000
Study Protocol Type Term Source REF	OBI	OBI
Study Protocol Description		
Study Protocol URI	""	""
Study Protocol Version		
Study Protocol Parameters Name	""	""
Study Protocol Parameters Name Term Accession Number	""	""
Study Protocol Parameters Name Term Source REF	""	""
Study Protocol Components Name	""	""
Study Protocol Components Type	""	""
Study Protocol Components Type Term Accession Number	""	""
Study Protocol Components Type Term Source REF	""	""
STUDY CONTACTS
Study Person Last Name	Kim	Yeganova	Comeau	Wilbur	Lu
Study Person First Name	Sun	Lana	Donald C.	W. John	Zhiyong
Study Person Mid Initials					
Study Person Email	""	""	""	""	zhiyong.lu@nih.gov
Study Person Phone					
Study Person Fax					
Study Person Address					
Study Person Affiliation	National Center for Biotechnology Information, National Library of Medicine, National Institutes of Health, Bethesda, Maryland 20894, USA	National Center for Biotechnology Information, National Library of Medicine, National Institutes of Health, Bethesda, Maryland 20894, USA	National Center for Biotechnology Information, National Library of Medicine, National Institutes of Health, Bethesda, Maryland 20894, USA	National Center for Biotechnology Information, National Library of Medicine, National Institutes of Health, Bethesda, Maryland 20894, USA	National Center for Biotechnology Information, National Library of Medicine, National Institutes of Health, Bethesda, Maryland 20894, USA
Study Person Roles					
Study Person Roles Term Accession Number					
Study Person Roles Term Source REF					
Comment[Study Person ORCID]					
Comment[Funder]					
Comment[FundRef ID]					
Comment[Funder Term Source REF]					
Comment[Grant Identifier]					
