# Supplementary material for: PubMed Phrases, an open set of coherent phrases for searching biomedical literature
Source: Sci Data. 2018 Jun 12;5:180104. doi: 10.1038/sdata.2018.104 (PMC5996850; doi:10.1038/sdata.2018.104)
Supplement: Supplementary file 1 [file sdata2018104-isa1.zip › s_study_Lu.txt]

Source Name	Material Type	Term Source REF	Term Accession Number	Protocol REF	Sample Name
PubMed documents	Literature search	SWO	operation:0305	Identifying candidate phrases	candidate phrases
