# Supplementary material for: PubMed Phrases, an open set of coherent phrases for searching biomedical literature
Source: Sci Data. 2018 Jun 12;5:180104. doi: 10.1038/sdata.2018.104 (PMC5996850; doi:10.1038/sdata.2018.104)
Supplement: Supplementary file 1 [file sdata2018104-isa1.zip › a_assay_Lu.txt]

Sample Name	Protocol REF	Assay Name	Raw Data File	Comment[Data Repository]	Comment[Data Record Accession]	Comment[Data Record URI]
candidate phrases	Evaluating phrases for their effectiveness in document retrieval	evaluating phrases	PubMed_Phrases.tar.gz	figshare	doi:10.6084/m9.figshare.c.3886780	https://dx.doi.org/10.6084/m9.figshare.c.3886780
