# Supplementary material for: PubMed Phrases, an open set of coherent phrases for searching biomedical literature
Source: Sci Data. 2018 Jun 12;5:180104. doi: 10.1038/sdata.2018.104 (PMC5996850; doi:10.1038/sdata.2018.104)
Supplement: Supplementary Information [file sdata2018104-s2.xlsx]

## Sheet: Round 1
	Manual Annotation Round 1
ID	Curator 1	Curator 2		Phrase
1	Positive	Positive	AGREED	abies chensiensis
2	Positive	Positive	AGREED	aboveground herbivores
3	Positive	Positive	AGREED	abusive intimate partner
4	Positive	Positive	AGREED	acacia saligna
5	Positive	Positive	AGREED	acquired uniparental disomy
6	Positive	Positive	AGREED	acute abdominal conditions
7	Positive	Positive	AGREED	acute hyperketonemia
8	Positive	Positive	AGREED	acute traumatic aortic rupture
9	Positive	Positive	AGREED	adenine nucleotides concentration
10	Positive	Positive	AGREED	afm force measurements
11	Positive	Positive	AGREED	agranular reticulum
12	Negative	Partial		agri sp
13	Positive	Positive	AGREED	agro-industrial wastes
14	Partial	Partial	AGREED	alkaliphila gen
15	Positive	Positive	AGREED	allotetraploid genomes
16	Negative	Positive		alloy amalgams
17	Positive	Positive	AGREED	alpha7 knockout mice
18	Positive	Positive	AGREED	alpha-synuclein fibrillization
19	Positive	Positive	AGREED	alternaria infectoria
20	Positive	Positive	AGREED	ambulatory care system
21	Positive	Positive	AGREED	antecedent hypertension
22	Positive	Positive	AGREED	antepartum fetal heart rate testing
23	Positive	Positive	AGREED	anterior cruciate deficient knee
24	Positive	Positive	AGREED	anterior foraminotomy
25	Positive	Positive	AGREED	antiadhesive activity
26	Positive	Positive	AGREED	anticholinergic medication use
27	Positive	Positive	AGREED	anti-melanogenic activity
28	Positive	Positive	AGREED	antisocial personality disorder criteria
29	Positive	Positive	AGREED	anti-t cell monoclonal antibody
30	Positive	Positive	AGREED	antitumour effectiveness
31	Positive	Partial		apocrine hamartoma
32	Positive	Positive	AGREED	apoptotic germ cell death
33	Positive	Positive	AGREED	aqueous formaldehyde solutions
34	Positive	Positive	AGREED	articular-sided tears
35	Positive	Positive	AGREED	atm inactivation
36	Positive	Positive	AGREED	avoidance steering
37	Positive	Positive	AGREED	aziridine derivatives
38	Positive	Positive	AGREED	baff overexpression
39	Positive	Positive	AGREED	bark canker
40	Positive	Positive	AGREED	basic life support ventilation
41	Positive	Positive	AGREED	beta strand conformation
42	Positive	Positive	AGREED	bioprosthetic valve failure
43	Positive	Positive	AGREED	bioreactor culture conditions
44	Positive	Positive	AGREED	bloodstream trypanosomes
45	Positive	Positive	AGREED	bone marrow transplant nephropathy
46	Positive	Positive	AGREED	brackish lakes
47	Positive	Positive	AGREED	breastfeeding support program
48	Positive	Positive	AGREED	breathing difficulty
49	Positive	Positive	AGREED	brewer's yeast strains
50	Positive	Positive	AGREED	calcium oxalate solubility
51	Positive	Positive	AGREED	campomelic syndrome
52	Positive	Positive	AGREED	carbapenem resistant klebsiella pneumoniae
53	Positive	Positive	AGREED	care plan documentation
54	Positive	Positive	AGREED	carotid artery examination
55	Partial	Positive		cell line l1236
56	Positive	Positive	AGREED	central nervous system germinoma
57	Positive	Positive	AGREED	cervical vertebrae maturation method
58	Positive	Positive	AGREED	chagas disease drug discovery
59	Positive	Positive	AGREED	chicken erythrocyte dna
60	Positive	Positive	AGREED	child anxiety disorder
61	Positive	Partial		chinese community-dwelling elderly
62	Positive	Positive	AGREED	chinese kazakh population
63	Positive	Positive	AGREED	cholinergic outflow
64	Positive	Positive	AGREED	chromodomain proteins
65	Positive	Positive	AGREED	chromosome 18p11
66	Positive	Positive	AGREED	circumflex branch of the left coronary artery
67	Positive	Positive	AGREED	c-jun n-terminal kinase mitogen-activated protein kinase
68	Positive	Positive	AGREED	class i trna synthetases
69	Positive	Positive	AGREED	clc anion channel
70	Positive	Positive	AGREED	clostridium difficile spore germination
71	Partial	Negative		coated multiparticulate
72	Positive	Positive	AGREED	cochlear implantation surgery
73	Positive	Positive	AGREED	cold sterilization
74	Positive	Positive	AGREED	colorectal cancer screening demonstration program
75	Positive	Positive	AGREED	colostomized hens
76	Positive	Positive	AGREED	columnar cell variant
77	Positive	Positive	AGREED	commercially available sera
78	Positive	Positive	AGREED	comminuted intertrochanteric fracture
79	Positive	Positive	AGREED	community health nursing course
80	Positive	Positive	AGREED	competitive exclusion principle
81	Positive	Positive	AGREED	complex cryptoglandular fistulas
82	Positive	Positive	AGREED	composite auricular grafts
83	Positive	Partial		composite catalyst
84	Positive	Positive	AGREED	condyloma acuminatum patients
85	Positive	Partial		conformational switches
86	Positive	Positive	AGREED	congenital coagulopathies
87	Positive	Positive	AGREED	coral reef recovery
88	Positive	Positive	AGREED	corticosteroid-induced bone loss
89	Positive	Positive	AGREED	crack cocaine dependence
90	Positive	Partial		crossbite malocclusion
91	Positive	Positive	AGREED	cross-cultural consistency
92	Positive	Positive	AGREED	crouzon syndromes
93	Positive	Positive	AGREED	cryptococcal lymphadenitis
94	Positive	Positive	AGREED	cutaneous reflex responses
95	Positive	Positive	AGREED	cxc chemokine formation
96	Positive	Positive	AGREED	cxcr2 chemokine receptors
97	Positive	Positive	AGREED	cyclin b synthesis
98	Positive	Positive	AGREED	cyclin-like protein
99	Positive	Positive	AGREED	danish county
100	Positive	Positive	AGREED	day 5 embryo transfers
101	Positive	Positive	AGREED	ddb2 gene
102	Positive	Positive	AGREED	deep fibular nerve
103	Positive	Negative		defect chaos
104	Positive	Positive	AGREED	delta 12-prostaglandin j2
105	Partial	Partial	AGREED	delta 14-reductase
106	Positive	Positive	AGREED	dendritic spine maturation
107	Positive	Positive	AGREED	dental implant sites
108	Positive	Positive	AGREED	denture-base resin
109	Positive	Positive	AGREED	depressed geriatric patients
110	Negative	Partial		desert spiny
111	Positive	Positive	AGREED	diabetes-related emotional distress
112	Partial	Partial	AGREED	diabetic mkr
113	Positive	Positive	AGREED	dietetic foods
114	Positive	Positive	AGREED	dinoflagellate plastids
115	Positive	Positive	AGREED	dld-1 colon cancer cells
116	Positive	Partial		dna base mispair
117	Partial	Partial	AGREED	dr luis
118	Positive	Positive	AGREED	duck thymus
119	Positive	Positive	AGREED	elderly hypertensive individuals
120	Positive	Positive	AGREED	electronic transition moment
121	Positive	Positive	AGREED	employee health service
122	Positive	Positive	AGREED	endophytic enterobacter
123	Positive	Partial		endothelial growth factor infusion
124	Partial	Partial	AGREED	enhanced anti-glioma
125	Positive	Positive	AGREED	enterohaemorrhagic e coli
126	Positive	Positive	AGREED	environmental injustice
127	Positive	Positive	AGREED	erythrocyte membrane lipids
128	Positive	Positive	AGREED	esophageal basaloid carcinoma
129	Positive	Positive	AGREED	ethylene hydrogenation
130	Positive	Positive	AGREED	european american mothers
131	Positive	Positive	AGREED	event-specific drinking
132	Positive	Positive	AGREED	exotic pets
133	Positive	Positive	AGREED	expert rules
134	Positive	Positive	AGREED	extrapulmonary pneumocystis carinii infection
135	Positive	Positive	AGREED	extremely low birth weight infant
136	Positive	Positive	AGREED	extrinsic innervation
137	Positive	Positive	AGREED	eye gaze cues
138	Positive	Positive	AGREED	fabricated photonic crystal
139	Positive	Positive	AGREED	facial nerve defects
140	Positive	Positive	AGREED	fast-food products
141	Positive	Positive	AGREED	fee-for-service physicians
142	Positive	Positive	AGREED	feline chlamydia psittaci
143	Positive	Positive	AGREED	female genital arousal
144	Positive	Positive	AGREED	femtosecond laser treatment
145	Positive	Partial		fiber sensor network
146	Positive	Positive	AGREED	filipino men
147	Positive	Positive	AGREED	flavonoid polyphenol
148	Positive	Positive	AGREED	floating gastroretentive tablets
149	Positive	Positive	AGREED	floating wetland
150	Positive	Positive	AGREED	flow cytometric approaches
151	Positive	Positive	AGREED	fluorapatite coatings
152	Positive	Positive	AGREED	fmrfamide-like neuropeptides
153	Positive	Positive	AGREED	foodborne salmonellosis
154	Positive	Positive	AGREED	force-velocity relationships
155	Positive	Positive	AGREED	forearm refractures
156	Positive	Positive	AGREED	fourier transform imaging spectroscopy
157	Positive	Positive	AGREED	free-radical chemistry
158	Positive	Positive	AGREED	furosemide tablets
159	Positive	Positive	AGREED	gaba-related drugs
160	Positive	Positive	AGREED	gasoline vehicle exhaust
161	Positive	Positive	AGREED	gastric mucosal membranes
162	Positive	Positive	AGREED	gastropod snail
163	Positive	Positive	AGREED	gene-expression heterogeneity
164	Positive	Positive	AGREED	grading classifications
165	Positive	Positive	AGREED	gram negative infection
166	Positive	Positive	AGREED	graphitized carbon nanofibers
167	Positive	Positive	AGREED	grk3 expression
168	Positive	Positive	AGREED	grooved titanium
169	Positive	Positive	AGREED	ground pork meat
170	Positive	Positive	AGREED	haemorrhagic manifestations
171	Positive	Positive	AGREED	hair follicular melanocytes
172	Positive	Positive	AGREED	harlequin fetus
173	Positive	Positive	AGREED	head-neck position
174	Positive	Positive	AGREED	health plan choice
175	Positive	Positive	AGREED	heavy-chain phosphorylation
176	Positive	Partial		helicase mle
177	Positive	Positive	AGREED	helicobacter pylori associated gastritis
178	Positive	Positive	AGREED	hemoccult screening
179	Positive	Positive	AGREED	hemophiliac patients
180	Positive	Positive	AGREED	hexachlorobenzene porphyria
181	Positive	Positive	AGREED	high-frequency transcranial magnetic stimulation
182	Positive	Positive	AGREED	high-rise building
183	Positive	Positive	AGREED	honeybee mite
184	Positive	Positive	AGREED	hormonal responsiveness
185	Positive	Positive	AGREED	hostel dwellers
186	Positive	Positive	AGREED	hot spot sequence
187	Positive	Positive	AGREED	human brain glioblastoma cells
188	Positive	Positive	AGREED	human complement c1s
189	Positive	Positive	AGREED	human hepatocellular carcinoma hep3b cells
190	Positive	Positive	AGREED	human immunoglobulin loci
191	Positive	Positive	AGREED	human lung carcinoma h1299 cells
192	Positive	Positive	AGREED	hydraulic impedance
193	Positive	Positive	AGREED	hydrogen-bonding liquids
194	Positive	Positive	AGREED	hyperhidrosis palmaris
195	Positive	Positive	AGREED	hypoglossal neurilemmoma
196	Positive	Positive	AGREED	ige-secreting cells
197	Partial	Positive		iib myosin heavy chain
198	Positive	Positive	AGREED	immature seeds
199	Positive	Positive	AGREED	immediate transmucosal implant
200	Positive	Positive	AGREED	immunochemical reactivity
201	Positive	Positive	AGREED	immunocontraceptive antigen
202	Positive	Positive	AGREED	immunogenic determinants
203	Negative	Partial		immunoreactive activin
204	Positive	Positive	AGREED	impacted supernumerary tooth
205	Positive	Positive	AGREED	impaired steroidogenesis
206	Positive	Positive	AGREED	implant surface roughness
207	Positive	Positive	AGREED	inappropriate medication prescription
208	Positive	Positive	AGREED	industrial environment
209	Positive	Positive	AGREED	intact guard cells
210	Positive	Positive	AGREED	intelligent polymers
211	Positive	Positive	AGREED	intermittent claudication model
212	Positive	Positive	AGREED	intermittent illumination
213	Positive	Positive	AGREED	internal pudendal artery perforator flap
214	Positive	Positive	AGREED	interpleural infusion
215	Positive	Positive	AGREED	interspinous spacers
216	Positive	Positive	AGREED	interventional pulmonology procedures
217	Positive	Positive	AGREED	intracavity raman laser
218	Positive	Positive	AGREED	intracellular signalling domain
219	Positive	Positive	AGREED	intramuscular fosphenytoin
220	Positive	Positive	AGREED	intravenous nadolol
221	Positive	Positive	AGREED	intravenously administered nanoparticles
222	Positive	Positive	AGREED	in-vivo efficacy
223	Positive	Positive	AGREED	ion-beam sputtering
224	Positive	Positive	AGREED	iron supplementation therapy
225	Positive	Positive	AGREED	italian laboratories
226	Positive	Positive	AGREED	ixodidae tick
227	Positive	Positive	AGREED	jinzhou bay
228	Positive	Positive	AGREED	jojoba oil
229	Positive	Positive	AGREED	karate injuries
230	Positive	Positive	AGREED	khartoum hospital
231	Positive	Positive	AGREED	king fahd university hospital
232	Positive	Positive	AGREED	kir alleles
233	Positive	Positive	AGREED	kitchen wastes
234	Positive	Positive	AGREED	lactobacillus curvatus crl705
235	Positive	Positive	AGREED	ladderane lipids
236	Positive	Positive	AGREED	lamb flocks
237	Positive	Positive	AGREED	large ribosomal subunit assembly
238	Positive	Positive	AGREED	left atrial-esophageal fistula
239	Positive	Positive	AGREED	left ventricular longitudinal contraction
240	Positive	Positive	AGREED	left-handed z dna
241	Partial	Partial	AGREED	lesser curve seromyotomy
242	Positive	Positive	AGREED	level iib lymph nodes
243	Positive	Positive	AGREED	lexical-semantic processing
244	Positive	Positive	AGREED	life enjoyment
245	Positive	Positive	AGREED	light scattering calculations
246	Positive	Positive	AGREED	light transmission platelet aggregation
247	Positive	Positive	AGREED	lipoprotein overproduction
248	Positive	Positive	AGREED	lithium maintenance therapy
249	Positive	Positive	AGREED	liver sinusoidal cell
250	Positive	Positive	AGREED	living hela cells
251	Positive	Positive	AGREED	local tumour hyperthermia
252	Partial	Partial	AGREED	locus yac
253	Positive	Positive	AGREED	longitudinal ordinal data
254	Positive	Positive	AGREED	lower leg dermatitis
255	Positive	Positive	AGREED	mail order pharmacy
256	Positive	Positive	AGREED	maize-based food
257	Positive	Positive	AGREED	male circumcision coverage
258	Positive	Positive	AGREED	male zucker rat
259	Positive	Positive	AGREED	maori people
260	Positive	Positive	AGREED	maritime antarctic
261	Positive	Positive	AGREED	marshall syndrome
262	Positive	Positive	AGREED	maxillofacial phlegmons
263	Positive	Positive	AGREED	medial orbital wall fracture
264	Positive	Positive	AGREED	medicinal plant catharanthus roseus
265	Positive	Positive	AGREED	membrane anchored proteins
266	Positive	Positive	AGREED	membrane-permeable radical scavenger
267	Positive	Positive	AGREED	meridian acupressure
268	Positive	Positive	AGREED	mesoatrial shunt
269	Positive	Positive	AGREED	mesophilic anaerobic digesters
270	Positive	Positive	AGREED	metastatic squamous cell carcinomas
271	Positive	Positive	AGREED	mice bearing ascites tumors
272	Positive	Positive	AGREED	microbial community functional structure
273	Positive	Positive	AGREED	micrococcus lysodeikticus cell wall
274	Positive	Positive	AGREED	microencapsulated formulations
275	Positive	Positive	AGREED	microvascular free tissue transfer reconstruction
276	Positive	Positive	AGREED	middle pleistocene homo
277	Positive	Positive	AGREED	mild osa patients
278	Positive	Positive	AGREED	minimally invasive surgical skills
279	Positive	Positive	AGREED	missing covariate values
280	Positive	Positive	AGREED	mitochondrial respiratory enzymes
281	Positive	Positive	AGREED	modular decomposition
282	Positive	Positive	AGREED	mouse liver mitochondria
283	Positive	Positive	AGREED	mucociliary clearance system
284	Positive	Positive	AGREED	murine nih 3t3 cells
285	Positive	Positive	AGREED	muscle fiber contractile properties
286	Partial	Partial	AGREED	mushroom macrolepiota procera
287	Positive	Positive	AGREED	n-3 fatty acid ethyl esters
288	Positive	Positive	AGREED	nailfold capillaroscopic changes
289	Positive	Positive	AGREED	nasal ciliated cells
290	Positive	Positive	AGREED	nasopharyngeal polyps
291	Positive	Positive	AGREED	national health insurance services
292	Positive	Positive	AGREED	nationwide programme
293	Positive	Positive	AGREED	natural clays
294	Positive	Positive	AGREED	na-y zeolite
295	Positive	Partial		nematic colloidal crystals
296	Positive	Positive	AGREED	nerve fiber sprouting
297	Positive	Positive	AGREED	neuro-fuzzy controller
298	Positive	Positive	AGREED	nfat-dependent gene expression
299	Positive	Positive	AGREED	nitric oxide augmentation
300	Positive	Positive	AGREED	non-aboriginal western australians
301	Positive	Positive	AGREED	nonmagnetic impurities
302	Positive	Positive	AGREED	non-muscle-invasive urothelial carcinoma
303	Positive	Positive	AGREED	nonstructural ns5a protein
304	Positive	Positive	AGREED	northwestern colombia
305	Positive	Positive	AGREED	novel galacto-oligosaccharide
306	Positive	Positive	AGREED	nuclear estrogen binding sites
307	Positive	Positive	AGREED	occult metastatic cancer
308	Partial	Partial	AGREED	oil sands fluid
309	Positive	Positive	AGREED	oncogene c-mos
310	Positive	Positive	AGREED	one-stage transanal pull-through
311	Positive	Positive	AGREED	optic nerve cyst
312	Positive	Positive	AGREED	optic nerve functions
313	Positive	Positive	AGREED	optic nerve photographs
314	Positive	Positive	AGREED	oral glucose solution
315	Positive	Positive	AGREED	oral temafloxacin
316	Positive	Partial		organic bistable memory
317	Positive	Positive	AGREED	osseous manifestations
318	Positive	Positive	AGREED	oxo compounds
319	Positive	Positive	AGREED	pacap-induced increase
320	Partial	Partial	AGREED	panhypopituitarism presenting
321	Positive	Positive	AGREED	paramedicine students
322	Positive	Positive	AGREED	parietal area 7a
323	Positive	Positive	AGREED	partial atrioventricular canal defect
324	Positive	Positive	AGREED	passive tracers
325	Positive	Positive	AGREED	patients undergoing valve replacement surgery
326	Positive	Positive	AGREED	pde5 phosphorylation
327	Positive	Positive	AGREED	peak velocity measurement
328	Positive	Positive	AGREED	pelvic plexuses
329	Positive	Positive	AGREED	pelvic urethra
330	Positive	Positive	AGREED	peptide hydrazides
331	Positive	Positive	AGREED	perciformes fish
332	Positive	Positive	AGREED	periampullary duodenal diverticula
333	Positive	Positive	AGREED	peribronchiolar fibrosis
334	Positive	Positive	AGREED	perineurial cell tumor
335	Positive	Positive	AGREED	perlecan domains
336	Positive	Positive	AGREED	phenolic aldehyde
337	Positive	Positive	AGREED	phenoxyl radical complexes
338	Positive	Positive	AGREED	phenylacetic acid derivatives
339	Positive	Positive	AGREED	phenylalanine diet
340	Positive	Positive	AGREED	phonetic symbolism
341	Positive	Positive	AGREED	photoperiodic control
342	Positive	Positive	AGREED	photothermal ablation therapy
343	Positive	Positive	AGREED	pik3ca gene mutation
344	Partial	Partial	AGREED	plant bacopa monnieri
345	Positive	Positive	AGREED	plasma ubiquinol-10
346	Positive	Positive	AGREED	plate assay method
347	Positive	Positive	AGREED	p-nitrophenyl phosphatase activity
348	Positive	Positive	AGREED	polymorphonuclear leucocyte chemotaxis
349	Positive	Positive	AGREED	port wine stain skin
350	Positive	Positive	AGREED	postmarketing adverse events
351	Positive	Positive	AGREED	postmilking teat disinfection
352	Positive	Positive	AGREED	postoperative pulmonary infection
353	Positive	Positive	AGREED	postprandial triglyceridemia
354	Positive	Positive	AGREED	postsynaptic elements
355	Positive	Positive	AGREED	poultry slaughterhouses
356	Positive	Positive	AGREED	powder compaction
357	Positive	Positive	AGREED	pragmatic cluster randomised trial
358	Positive	Positive	AGREED	preanesthetic administration
359	Positive	Positive	AGREED	primary care patient population
360	Positive	Positive	AGREED	procedural variations
361	Positive	Positive	AGREED	proconvulsant action
362	Positive	Partial		projection display system
363	Positive	Positive	AGREED	prostacyclin-thromboxane system
364	Positive	Positive	AGREED	prostate cancer localization
365	Positive	Positive	AGREED	prostate cancer pedigrees
366	Positive	Positive	AGREED	psad subunit
367	Positive	Positive	AGREED	pseudolaric acids
368	Positive	Positive	AGREED	pseudo-le syndrome
369	Positive	Positive	AGREED	public authority
370	Positive	Positive	AGREED	quantitative trait locus effect
371	Positive	Positive	AGREED	quantum anomalous hall insulator
372	Positive	Positive	AGREED	quaternary oxindoles
373	Positive	Positive	AGREED	quinolone phototoxicity
374	Positive	Positive	AGREED	quinoxaline derivative
375	Positive	Positive	AGREED	radicular pain syndromes
376	Positive	Positive	AGREED	radiological equipment
377	Positive	Positive	AGREED	rage gene promoter
378	Positive	Positive	AGREED	rapid solidification
379	Positive	Positive	AGREED	rat liver s-adenosylhomocysteinase
380	Positive	Positive	AGREED	rat nigrostriatal dopaminergic system
381	Partial	Positive		rat skeletal l6
382	Positive	Positive	AGREED	reaction norm model
383	Positive	Positive	AGREED	receptor hca2
384	Positive	Partial		reciprocal crossbred
385	Positive	Positive	AGREED	rectal mucus
386	Positive	Positive	AGREED	regenerative therapeutics
387	Positive	Positive	AGREED	resectable non-small cell lung cancer patients
388	Positive	Positive	AGREED	resistive switching memories
389	Positive	Positive	AGREED	retainer wear
390	Positive	Positive	AGREED	ribozyme catalytic core
391	Positive	Positive	AGREED	ring opening polymerisation
392	Positive	Positive	AGREED	rinm5f insulinoma cells
393	Positive	Positive	AGREED	rna primer removal
394	Positive	Positive	AGREED	road trauma patients
395	Positive	Positive	AGREED	rotavirus rna segments
396	Positive	Positive	AGREED	safe motherhood project
397	Positive	Positive	AGREED	sam-i riboswitch
398	Positive	Positive	AGREED	sam-i riboswitch
399	Positive	Positive	AGREED	sarcocystis muris cyst merozoites
400	Positive	Positive	AGREED	sbp2 gene
401	Positive	Positive	AGREED	scooting mode
402	Positive	Positive	AGREED	screening mammography population
403	Positive	Positive	AGREED	sedation-related adverse events
404	Positive	Positive	AGREED	seizure clustering
405	Positive	Positive	AGREED	seizure initiation
406	Positive	Positive	AGREED	semitransparent perovskite solar cells
407	Positive	Positive	AGREED	senegalese adults
408	Positive	Positive	AGREED	set-size effects
409	Positive	Positive	AGREED	severe early-onset obesity
410	Positive	Positive	AGREED	shell cross-linking
411	Positive	Positive	AGREED	shiba dogs
412	Positive	Positive	AGREED	silicon oxide nanostructures
413	Positive	Positive	AGREED	silicon photonic crystal waveguide
414	Positive	Positive	AGREED	simulated digestion system
415	Positive	Positive	AGREED	simultaneous acquisitions
416	Positive	Positive	AGREED	single skinned muscle fibers
417	Positive	Positive	AGREED	ska complex
418	Positive	Positive	AGREED	skeletal muscle energy metabolism
419	Positive	Positive	AGREED	skeletally immature athletes
420	Positive	Positive	AGREED	slipper orchids
421	Positive	Positive	AGREED	snow white
422	Positive	Positive	AGREED	soccer goalkeeper
423	Positive	Positive	AGREED	soft coral sarcophyton tortuosum
424	Positive	Positive	AGREED	soft tissue attenuation
425	Positive	Positive	AGREED	soft tissue deposits
426	Positive	Positive	AGREED	soft tissue substitutes
427	Positive	Positive	AGREED	solid-state dewetting
428	Positive	Positive	AGREED	soluble hemojuvelin
429	Positive	Positive	AGREED	solvent additive
430	Positive	Positive	AGREED	speed-accuracy decomposition
431	Positive	Positive	AGREED	spin noise spectroscopy
432	Positive	Positive	AGREED	spin projection
433	Positive	Positive	AGREED	spinal cord transection injury
434	Partial	Partial	AGREED	spiralis muscle larva
435	Positive	Positive	AGREED	squamous cell carcinoma of the bladder
436	Positive	Positive	AGREED	stacked dimer
437	Positive	Positive	AGREED	staphylococcal intoxication
438	Positive	Positive	AGREED	steroid acne
439	Positive	Positive	AGREED	stomatal responses
440	Positive	Positive	AGREED	strawberry jams
441	Positive	Positive	AGREED	streptomyces werraensis
442	Positive	Positive	AGREED	striated muscle isoforms
443	Positive	Positive	AGREED	stromelysin gene promoter
444	Positive	Positive	AGREED	strychnine-insensitive glycine receptor antagonist
445	Positive	Positive	AGREED	sublingual pco2
446	Positive	Positive	AGREED	substance abuse liability
447	Positive	Positive	AGREED	sub-tenon's local anaesthesia
448	Positive	Positive	AGREED	superficial hyperthermia applicators
449	Positive	Positive	AGREED	superior mesenteric vein aneurysm
450	Positive	Positive	AGREED	surgically menopausal women
451	Positive	Positive	AGREED	sustained release isosorbide dinitrate
452	Positive	Positive	AGREED	suture threads
453	Positive	Positive	AGREED	sweat gland-like cells
454	Partial	Positive		swordfish xiphias gladius
455	Positive	Positive	AGREED	symptomatic vitreomacular adhesion
456	Positive	Positive	AGREED	synaptophysin immunohistochemistry
457	Positive	Positive	AGREED	synovial tissue cultures
458	Positive	Positive	AGREED	taiwanofungus camphorata
459	Positive	Positive	AGREED	t-cell egress
460	Positive	Positive	AGREED	telemedicine consultations
461	Positive	Positive	AGREED	temporary hemodialysis access
462	Positive	Positive	AGREED	thyroid cancer aggressiveness
463	Positive	Positive	AGREED	tokamak plasmas
464	Positive	Positive	AGREED	tomographic projections
465	Positive	Positive	AGREED	tone-entropy analysis
466	Positive	Positive	AGREED	torso geometry
467	Positive	Positive	AGREED	torso gunshot wounds
468	Positive	Positive	AGREED	transient hypothyroxinemia of prematurity
469	Positive	Positive	AGREED	transradial percutaneous coronary procedures
470	Positive	Positive	AGREED	trinucleotide expansion diseases
471	Positive	Positive	AGREED	trpv2 expression
472	Positive	Positive	AGREED	tryptophan derivatives
473	Positive	Positive	AGREED	tumour cell lysate
474	Positive	Positive	AGREED	ulnar entrapment neuropathy
475	Positive	Positive	AGREED	ultraviolet photosensitivity
476	Positive	Positive	AGREED	unmet healthcare needs
477	Positive	Positive	AGREED	upper extremity nerve injury
478	Positive	Positive	AGREED	urogenital sinus anomaly
479	Positive	Positive	AGREED	uygur nationalities
480	Positive	Positive	AGREED	vaccinia virus complement control protein
481	Positive	Positive	AGREED	vertebrate origins
482	Positive	Positive	AGREED	vibratory perception thresholds
483	Positive	Positive	AGREED	violent reoffending
484	Positive	Positive	AGREED	viral origin dna
485	Positive	Positive	AGREED	visceral sensory pathways
486	Positive	Positive	AGREED	visual field awareness
487	Positive	Positive	AGREED	vitrectomy probe
488	Partial	Positive		vivo footprints
489	Partial	Partial	AGREED	vocal cord irradiation
490	Positive	Positive	AGREED	wastewater digestate
491	Positive	Positive	AGREED	weighted pairwise correlation
492	Positive	Positive	AGREED	whole cell expression
493	Positive	Positive	AGREED	whole-body bone mineral content
494	Positive	Positive	AGREED	wild-type egfr gene
495	Positive	Positive	AGREED	wild-type hbv infection
496	Positive	Positive	AGREED	xenografted human tumours
497	Positive	Positive	AGREED	youth suicide study
498	Positive	Positive	AGREED	zeolite na-y
499	Positive	Positive	AGREED	zidovudine glucuronidation
500	Positive	Positive	AGREED	zr-based mofs
Positive	0.954	0.938
Positive+Partial	0.992	0.996
Negative	0.008	0.004

## Sheet: Round 2
	Manual Annotation Round 2
ID	Curator 1	Curator 2		Phrase
12	Partial	Partial	AGREED	agri sp
16	Positive	Positive	AGREED	alloy amalgams
31	Positive	Positive	AGREED	apocrine hamartoma
55	Positive	Positive	AGREED	cell line l1236
61	Positive	Positive	AGREED	chinese community-dwelling elderly
71	Negative	Negative	AGREED	coated multiparticulate
83	Positive	Positive	AGREED	composite catalyst
85	Positive	Positive	AGREED	conformational switches
90	Positive	Positive	AGREED	crossbite malocclusion
103	Positive	Positive	AGREED	defect chaos
110	Negative	Negative	AGREED	desert spiny
116	Positive	Positive	AGREED	dna base mispair
123	Positive	Positive	AGREED	endothelial growth factor infusion
145	Positive	Positive	AGREED	fiber sensor network
176	Positive	Positive	AGREED	helicase mle
197	Partial	Partial	AGREED	iib myosin heavy chain
203	Negative	Negative	AGREED	immunoreactive activin
295	Positive	Positive	AGREED	nematic colloidal crystals
316	Positive	Positive	AGREED	organic bistable memory
362	Positive	Positive	AGREED	projection display system
381	Partial	Partial	AGREED	rat skeletal l6
384	Positive	Positive	AGREED	reciprocal crossbred
454	Positive	Positive	AGREED	swordfish xiphias gladius
488	Partial	Partial	AGREED	vivo footprints
